# Supplementary material for: Interleukin-33 Signaling Controls the Development of Iron-Recycling Macrophages
Source: Immunity. 2020 May 19;52(5):782–793.e5. doi: 10.1016/j.immuni.2020.03.006 (PMC7237885; doi:10.1016/j.immuni.2020.03.006)
Supplement: Table S1, Related to Figures 6 and 7 Differentially expressed genes in wild-type (wt) and Il1rl1−/− (ko) monocytes, adjusted p value<0.05 [file mmc2.xlsx]

## Sheet: Table S1 
GeneSymbol	gene_id	Chromosome	Class	Strand	Mean of norm counts	log2 FC (MLE)	lFC Std Err	Wald Stat	Wald test pval	BH pval	Average CPM WTm	Average CPM KOm	Length
Ighm	ENSMUSG00000076617	12:113418558-113422730	IG_C_gene	-	974.5	-1.766	0.4176	-4.229	2.351e-05	0.02573	349.254	93.3904	1886
Gm25939	ENSMUSG00000093843	1:72255008-72255198	snRNA	+	81.28	-1.764	0.3636	-4.851	1.227e-06	0.002351	27.2304	7.45119	191
Hjurp	ENSMUSG00000044783	1:88262471-88277633	protein_coding	-	202.4	-1.334	0.1668	-7.995	1.297e-15	7.454e-12	65.7246	23.9142	8331
Fam78b	ENSMUSG00000060568	1:167001417-167091302	protein_coding	+	27.18	-1.333	0.2991	-4.455	8.395e-06	0.01072	8.80599	3.1812	6325
Slc9a9	ENSMUSG00000031129	9:94669909-95230445	protein_coding	+	146.8	-0.6898	0.1701	-4.054	5.028e-05	0.04444	41.4635	23.1578	5679
Lama1	ENSMUSG00000032796	17:67697259-67822647	protein_coding	+	55.96	1.254	0.2698	4.649	3.34e-06	0.005482	7.33032	16.2547	9681
Ighg2b	ENSMUSG00000076613	12:113302965-113307933	IG_C_gene	-	224.5	1.337	0.2833	4.72	2.364e-06	0.00418	28.5084	66.5116	2678
Ighv2-2	ENSMUSG00000096464	12:113588267-113588702	IG_V_gene	-	53.76	1.37	0.3278	4.179	2.922e-05	0.03053	6.8302	15.7606	352
Ighv5-17	ENSMUSG00000095571	12:113859149-113859670	IG_V_gene	-	89.81	1.424	0.3495	4.075	4.596e-05	0.04401	11.1599	26.9077	405
Mfap1a	ENSMUSG00000068479	2:121491911-121506665	protein_coding	-	36.29	1.484	0.278	5.339	9.36e-08	0.0002689	4.29064	10.8463	4198
Ighv6-3	ENSMUSG00000076677	12:114391712-114392169	IG_V_gene	-	62.13	1.527	0.3424	4.46	8.205e-06	0.01072	7.25605	18.6213	356
Igkv3-1	ENSMUSG00000095682	6:70703578-70704177	IG_V_gene	+	59.99	1.957	0.4819	4.061	4.886e-05	0.04444	5.44571	19.3091	359
Il1rl1	ENSMUSG00000026069	1:40429570-40465415	protein_coding	+	42.98	2.144	0.2854	7.512	5.823e-14	2.677e-10	3.69032	14.3052	6894
Igkv8-28	ENSMUSG00000094356	6:70143593-70144166	IG_V_gene	-	84.87	2.404	0.5598	4.295	1.75e-05	0.02117	6.20401	29.4165	370
Igkv4-68	ENSMUSG00000076549	6:69304834-69305405	IG_V_gene	-	51.38	2.658	0.5921	4.489	7.148e-06	0.01027	3.2443	19.0965	394
Gm25360	ENSMUSG00000094655	1:72226240-72226430	snRNA	+	99.71	2.998	0.3485	8.602	7.861e-18	6.022e-14	4.84117	35.829	191
Gm25813	ENSMUSG00000064682	8:52336915-52337105	snRNA	-	64.73	3.465	0.3792	9.138	6.342e-20	7.288e-16	2.3717	23.7873	191
