# Supplementary material for: Interleukin-33 Signaling Controls the Development of Iron-Recycling Macrophages
Source: Immunity. 2020 May 19;52(5):782–793.e5. doi: 10.1016/j.immuni.2020.03.006 (PMC7237885; doi:10.1016/j.immuni.2020.03.006)
Supplement: Table S2, Related to Figures 6 and 7 Differentially expressed genes in wild-type (wt) and Il1rl1−/− (ko) pre-RPM, adjusted p value<0.05 — . [file mmc3.xlsx]

## Sheet: Table S2
GeneSymbol	gene_id	Chromosome	Class	Strand	Mean of norm counts	log2 FC (MLE)	lFC Std Err	Wald Stat	Wald test pval	BH pval	Average CPM WTp	Average CPM KOp	Length
Gm25939	ENSMUSG00000093843	1:72255008-72255198	snRNA	+	117.8	-2.725	0.2831	-9.626	6.205e-22	3.552e-18	52.4008	8.68857	191
Golph3l	ENSMUSG00000046519	3:95588934-95619247	protein_coding	+	30.58	-2.573	0.3344	-7.694	1.428e-14	4.088e-11	13.4446	2.50861	2841
Gata2	ENSMUSG00000015053	6:88193891-88207032	protein_coding	+	37.8	-2.231	0.367	-6.08	1.205e-09	2.07e-06	16.0108	3.70345	5398
Il18r1	ENSMUSG00000026070	1:40465552-40500854	protein_coding	+	31.6	-2.226	0.3255	-6.839	7.98e-12	1.958e-08	13.4153	3.11887	4817
Ncr1	ENSMUSG00000062524	7:4337724-4345164	protein_coding	+	49.36	-2.07	0.346	-5.983	2.192e-09	3.422e-06	20.5735	5.35097	1540
Prf1	ENSMUSG00000037202	10:61297833-61304680	protein_coding	+	40.87	-2.064	0.3729	-5.535	3.116e-08	3.567e-05	17.0014	4.44641	2584
Gzma	ENSMUSG00000023132	13:113093825-113100981	protein_coding	-	126.1	-1.956	0.5283	-3.703	0.0002134	0.04886	51.3966	14.6905	1006
Hdc	ENSMUSG00000027360	2:126593667-126619299	protein_coding	-	19.43	-1.948	0.5069	-3.843	0.0001216	0.03212	7.83698	2.25254	6389
Gimap4	ENSMUSG00000054435	6:48684549-48692060	protein_coding	+	30.1	-1.821	0.3677	-4.951	7.384e-07	0.0004878	12.0175	3.73557	1837
Hjurp	ENSMUSG00000044783	1:88262471-88277633	protein_coding	-	185.5	-1.766	0.138	-12.8	1.593e-37	2.736e-33	74.2424	23.6509	8331
Il2rb	ENSMUSG00000068227	15:78479256-78495271	protein_coding	-	56.05	-1.756	0.2676	-6.563	5.267e-11	1.131e-07	22.3226	7.17113	4287
Cd55	ENSMUSG00000026399	1:130439027-130462744	protein_coding	-	23.83	-1.749	0.3603	-4.852	1.22e-06	0.0007285	9.64964	3.04045	4853
Itk	ENSMUSG00000020395	11:46325150-46389515	protein_coding	-	24.13	-1.731	0.3665	-4.724	2.31e-06	0.00128	9.62621	3.10552	5354
Gm10800	ENSMUSG00000075014	2:98666547-98667301	protein_coding	-	46.53	-1.625	0.3082	-5.273	1.343e-07	0.0001082	18.471	6.37975	660
Gimap3	ENSMUSG00000039264	6:48764464-48770851	protein_coding	-	27.85	-1.539	0.3084	-4.992	5.985e-07	0.0004112	10.7937	3.99522	2577
Il18rap	ENSMUSG00000026068	1:40515362-40551705	protein_coding	+	59.21	-1.446	0.2436	-5.936	2.919e-09	4.178e-06	22.4	8.92136	6752
Ms4a1	ENSMUSG00000024673	19:11249675-11266241	protein_coding	-	29.49	-1.403	0.3413	-4.111	3.934e-05	0.01294	11.2083	4.55143	6187
Gabbr1	ENSMUSG00000024462	17:37045966-37075067	protein_coding	+	27.72	-1.395	0.3014	-4.63	3.656e-06	0.001934	10.4477	4.28977	7764
Gimap6	ENSMUSG00000047867	6:48701582-48708225	protein_coding	-	30.73	-1.342	0.3101	-4.329	1.497e-05	0.006272	11.5785	4.87171	3496
Ccl5	ENSMUSG00000035042	11:83525778-83530518	protein_coding	-	66.57	-1.255	0.259	-4.845	1.266e-06	0.0007285	24.174	11.0756	960
Mroh2a	ENSMUSG00000079429	1:88226986-88262289	protein_coding	+	30.52	-1.228	0.3149	-3.9	9.605e-05	0.02749	11.1534	5.12012	8492
Prkcq	ENSMUSG00000026778	2:11172108-11301222	protein_coding	+	42.28	-1.227	0.2897	-4.235	2.283e-05	0.008523	15.4191	7.08821	7081
Pax5	ENSMUSG00000014030	4:44524757-44710487	protein_coding	-	28.09	-1.218	0.3167	-3.845	0.0001207	0.03212	10.2164	4.74879	8853
Itga2	ENSMUSG00000015533	13:114833081-114932100	protein_coding	-	33.62	-1.15	0.2753	-4.175	2.981e-05	0.01024	11.893	5.87645	7133
AW112010	ENSMUSG00000075010	19:11047617-11050566	lincRNA	-	33.54	-1.142	0.2925	-3.905	9.427e-05	0.02744	11.7743	5.86662	770
Ptprcap	ENSMUSG00000045826	19:4154606-4156751	protein_coding	+	31.29	-1.081	0.2836	-3.811	0.0001382	0.0339	11.0549	5.64095	927
Acap1	ENSMUSG00000001588	11:69881567-69895539	protein_coding	-	47.05	-1.018	0.2478	-4.108	3.993e-05	0.01294	16.4466	8.72375	4878
Ikbke	ENSMUSG00000042349	1:131254343-131279606	protein_coding	-	51.02	-0.9859	0.2573	-3.831	0.0001276	0.03214	17.6903	9.63328	9018
Tnik	ENSMUSG00000027692	3:28263214-28675858	protein_coding	+	37.59	-0.9846	0.2552	-3.858	0.0001144	0.03212	12.8346	7.08981	19282
Enc1	ENSMUSG00000041773	13:97241105-97253034	protein_coding	+	205.3	-0.9688	0.2263	-4.28	1.866e-05	0.0073	69.3507	38.7008	4737
Sept1	ENSMUSG00000000486	7:127214447-127233130	protein_coding	-	62.1	-0.9649	0.2099	-4.597	4.278e-06	0.002099	21.3455	11.8077	2763
Bank1	ENSMUSG00000037922	3:136053363-136326066	protein_coding	-	73.26	-0.9106	0.1974	-4.613	3.964e-06	0.002002	24.9233	14.2624	7486
Ets1	ENSMUSG00000032035	9:32636221-32757820	protein_coding	+	138	-0.8904	0.2108	-4.224	2.4e-05	0.008769	46.2776	27.3126	8476
Nt5m	ENSMUSG00000032615	11:59839447-59880968	protein_coding	+	112.4	-0.8727	0.1747	-4.995	5.883e-07	0.0004112	37.3011	22.2523	3361
Hist4h4	ENSMUSG00000096010	6:136801553-136804415	protein_coding	-	178.7	-0.8582	0.213	-4.028	5.614e-05	0.01786	59.1965	35.7281	2863
Ninj1	ENSMUSG00000037966	13:49187485-49196244	protein_coding	+	79.87	-0.8045	0.188	-4.28	1.87e-05	0.0073	26.2255	16.3487	1570
Nol12	ENSMUSG00000033099	15:78934933-78943638	protein_coding	+	64.08	-0.7765	0.21	-3.698	0.0002169	0.04902	20.8945	13.2596	4321
Idh1	ENSMUSG00000025950	1:65158616-65186500	protein_coding	-	300.8	-0.7661	0.1307	-5.862	4.576e-09	6.045e-06	97.6657	62.5135	2771
Hip1r	ENSMUSG00000000915	5:123973628-124005558	protein_coding	+	82.49	-0.7493	0.1788	-4.191	2.783e-05	0.009818	26.6833	17.2718	7369
Rcn2	ENSMUSG00000032320	9:56041845-56061882	protein_coding	+	155.8	-0.6621	0.1694	-3.909	9.275e-05	0.02744	49.15	33.8635	4745
Lgals1	ENSMUSG00000068220	15:78926725-78930465	protein_coding	+	118.9	-0.6104	0.1593	-3.832	0.0001272	0.03214	37.0174	26.4312	903
Ripor2	ENSMUSG00000036006	13:24582189-24733816	protein_coding	+	273.1	-0.4869	0.1312	-3.712	0.0002053	0.04766	82.5448	63.8421	11662
Nbeal2	ENSMUSG00000056724	9:110624789-110654161	protein_coding	-	360.9	-0.4025	0.1045	-3.852	0.000117	0.03212	106.778	87.3171	9554
Ptpro	ENSMUSG00000030223	6:137252319-137463233	protein_coding	+	591	0.3732	0.09373	3.982	6.83e-05	0.02058	133.517	187.252	6723
Abca9	ENSMUSG00000041797	11:110100749-110168196	protein_coding	-	553.5	0.4346	0.09699	4.481	7.441e-06	0.003363	122.284	178.68	8048
Ace	ENSMUSG00000020681	11:105967945-105989964	protein_coding	+	2024	0.5744	0.1066	5.386	7.201e-08	7.274e-05	419.442	677.763	5287
Dpp4	ENSMUSG00000035000	2:62330073-62412231	protein_coding	-	109.5	0.686	0.1818	3.773	0.0001616	0.03909	21.8887	38.1511	6319
Plcl1	ENSMUSG00000038349	1:55405921-55754285	protein_coding	+	80.21	0.6974	0.1866	3.738	0.0001854	0.04363	15.8916	27.9294	6687
Slc12a2	ENSMUSG00000024597	18:57878678-57946821	protein_coding	+	191.6	0.6978	0.1821	3.833	0.0001267	0.03214	37.8096	66.72	6520
Ccdc71l	ENSMUSG00000090946	12:32378704-32382943	protein_coding	+	122.2	0.7358	0.1519	4.844	1.273e-06	0.0007285	23.6972	42.7843	4240
Nectin1	ENSMUSG00000032012	9:43743984-43807461	protein_coding	+	231.1	0.813	0.1656	4.911	9.082e-07	0.0005777	43.1722	82.1871	5653
Cd300ld	ENSMUSG00000034641	11:114982274-114989922	protein_coding	-	121.9	0.8513	0.1973	4.314	1.602e-05	0.006552	22.4784	43.9552	2645
Itgax	ENSMUSG00000030789	7:128129547-128150657	protein_coding	+	264.1	0.9816	0.185	5.306	1.119e-07	0.0001054	45.9255	98.9362	4803
Dst	ENSMUSG00000026131	1:33908225-34308661	protein_coding	+	70.77	1.057	0.2329	4.54	5.626e-06	0.002611	11.9213	26.9627	41155
Il1rl1	ENSMUSG00000026069	1:40429570-40465415	protein_coding	+	36.23	1.521	0.2742	5.546	2.921e-08	3.567e-05	4.89706	15.1014	6894
Adgrl3	ENSMUSG00000037605	5:81020138-81825133	protein_coding	+	17.71	1.575	0.421	3.74	0.0001837	0.04363	2.28212	7.45721	17750
Pou6f1	ENSMUSG00000009739	15:100575318-100599984	protein_coding	-	20.43	1.704	0.3682	4.627	3.717e-06	0.001934	2.50517	8.81545	6949
Mfap1a	ENSMUSG00000068479	2:121491911-121506665	protein_coding	-	24.68	1.884	0.3497	5.389	7.079e-08	7.274e-05	2.68223	10.8684	4198
Adam23	ENSMUSG00000025964	1:63445891-63596276	protein_coding	+	49.78	2.005	0.3086	6.495	8.295e-11	1.583e-07	5.13717	22.4118	17907
Gm25360	ENSMUSG00000094655	1:72226240-72226430	snRNA	+	84.33	2.55	0.26	9.807	1.051e-22	9.026e-19	6.40763	40.1801	191
Cux2	ENSMUSG00000042589	5:121856366-122050102	protein_coding	-	38.46	2.846	0.3447	8.257	1.491e-16	5.121e-13	2.42474	18.9507	10082
Gm25813	ENSMUSG00000064682	8:52336915-52337105	snRNA	-	63.51	2.924	0.3183	9.184	4.146e-20	1.78e-16	3.82429	31.1382	191
