# Supplementary material for: Interleukin-33 Signaling Controls the Development of Iron-Recycling Macrophages
Source: Immunity. 2020 May 19;52(5):782–793.e5. doi: 10.1016/j.immuni.2020.03.006 (PMC7237885; doi:10.1016/j.immuni.2020.03.006)
Supplement: Table S3, Related to Figures 6 and 7 Differentially expressed genes in wild-type (wt) and Il1rl1−/− (ko) RPM, adjusted p value<0.05 — . [file mmc4.xlsx]

## Sheet: Table S3
GeneSymbol	gene_id	Chromosome	Class	Strand	Mean of norm counts	log2 FC (MLE)	lFC Std Err	Wald Stat	Wald test pval	BH pval	Average CPM WTr	Average CPM KOr	Length
Cd7	ENSMUSG00000025163	11:121036747-121039418	protein_coding	-	21.65	-2.192	0.5197	-4.217	2.473e-05	0.01135	9.63146	2.12882	1133
Sdc2	ENSMUSG00000022261	15:32920723-33034935	protein_coding	+	18.16	-1.993	0.4714	-4.228	2.357e-05	0.01125	7.46794	1.98562	3527
Hjurp	ENSMUSG00000044783	1:88262471-88277633	protein_coding	-	258.4	-1.845	0.1701	-10.85	1.984e-27	1.23e-23	107.471	30.5614	8331
Golph3l	ENSMUSG00000046519	3:95588934-95619247	protein_coding	+	31.31	-1.74	0.3115	-5.588	2.303e-08	2.521e-05	12.5452	3.88874	2841
Gm38070	ENSMUSG00000103560	1:40238020-40244499	TEC	+	19.43	-1.659	0.3804	-4.361	1.294e-05	0.00669	7.77532	2.53717	6480
Car3	ENSMUSG00000027559	3:14863512-14872523	protein_coding	+	38.4	-1.595	0.3825	-4.17	3.042e-05	0.01348	14.7609	5.24064	2865
Gm25939	ENSMUSG00000093843	1:72255008-72255198	snRNA	+	97.2	-1.493	0.2404	-6.211	5.249e-10	7.514e-07	37.8541	13.706	191
Il1r1	ENSMUSG00000026072	1:40225080-40317257	protein_coding	+	45.21	-1.381	0.2683	-5.148	2.633e-07	0.0002042	17.2458	6.80691	6363
Fndc1	ENSMUSG00000071984	17:7738569-7827302	protein_coding	-	65.8	-1.229	0.2665	-4.611	4.011e-06	0.002262	24.1049	10.766	9903
Myh14	ENSMUSG00000030739	7:44605803-44670843	protein_coding	-	29.16	-1.156	0.2964	-3.9	9.635e-05	0.03735	10.5735	4.90631	7273
Arhgef5	ENSMUSG00000033542	6:43265582-43289320	protein_coding	+	54.57	-1.154	0.2784	-4.144	3.407e-05	0.01474	19.8683	9.30452	9977
Gpd1	ENSMUSG00000023019	15:99717515-99725005	protein_coding	+	225.3	-1.072	0.1499	-7.147	8.841e-13	2.057e-09	79.8225	39.4476	2961
Arhgdib	ENSMUSG00000030220	6:136923655-136941899	protein_coding	-	106.1	-0.9013	0.2219	-4.062	4.863e-05	0.02057	36.4956	20.2088	1707
Nt5m	ENSMUSG00000032615	11:59839447-59880968	protein_coding	+	107	-0.873	0.168	-5.195	2.047e-07	0.0001814	36.3077	20.537	3361
Adcy8	ENSMUSG00000022376	15:64697084-64922296	protein_coding	-	71.34	-0.7975	0.1892	-4.215	2.501e-05	0.01135	23.794	14.1493	8152
Slc9a9	ENSMUSG00000031129	9:94669909-95230445	protein_coding	+	555.2	-0.6068	0.1204	-5.041	4.63e-07	0.0003446	175.701	119.844	5679
Selenop	ENSMUSG00000064373	15:3268547-3280508	protein_coding	+	1958	0.4323	0.1077	4.016	5.923e-05	0.02396	434.936	610.981	2842
Hpgd	ENSMUSG00000031613	8:56294585-56321043	protein_coding	+	880.7	0.5216	0.1348	3.871	0.0001086	0.0404	188.301	280.507	1683
Apoe	ENSMUSG00000002985	7:19696109-19699188	protein_coding	-	4047	0.5347	0.1141	4.686	2.791e-06	0.001676	862.175	1293.8	2138
Dst	ENSMUSG00000026131	1:33908225-34308661	protein_coding	+	2656	0.5677	0.09371	6.058	1.375e-09	1.828e-06	563.242	862.155	41155
Abca9	ENSMUSG00000041797	11:110100749-110168196	protein_coding	-	461.5	0.6492	0.1175	5.525	3.289e-08	3.221e-05	94.2066	153.295	8048
Postn	ENSMUSG00000027750	3:54361109-54391037	protein_coding	+	514	0.671	0.1067	6.289	3.195e-10	4.954e-07	103.929	171.316	8702
Siglec1	ENSMUSG00000027322	2:131069220-131086765	protein_coding	-	256.6	0.845	0.1896	4.456	8.36e-06	0.004445	47.9064	88.46	7143
Lima1	ENSMUSG00000023022	15:99778470-99875456	protein_coding	-	538.9	0.8719	0.1083	8.048	8.413e-16	2.609e-12	99.605	189.583	7608
Slc38a1	ENSMUSG00000023169	15:96571418-96642913	protein_coding	-	223.3	0.9306	0.1379	6.75	1.483e-11	3.065e-08	40.4892	79.8946	17236
Nptxr	ENSMUSG00000022421	15:79786351-79804766	protein_coding	-	98.61	0.9488	0.1911	4.964	6.906e-07	0.000476	17.6804	35.3867	5170
Arhgap10	ENSMUSG00000037148	8:77250366-77517953	protein_coding	-	56.17	0.9712	0.2155	4.506	6.607e-06	0.003616	10.0048	20.2457	3084
Col19a1	ENSMUSG00000026141	1:24261890-24587472	protein_coding	-	104.8	0.9863	0.1975	4.995	5.893e-07	0.0004218	18.4292	37.9222	6887
Snx9	ENSMUSG00000002365	17:5841329-5931954	protein_coding	+	207.6	1.521	0.1322	11.51	1.205e-30	2.243e-26	28.1401	83.6785	3617
Bend6	ENSMUSG00000042182	1:33852052-33907816	protein_coding	-	58.55	1.567	0.2349	6.67	2.558e-11	4.328e-08	7.72318	23.7491	3421
Alad	ENSMUSG00000028393	4:62509169-62519918	protein_coding	-	75.06	1.677	0.2807	5.975	2.301e-09	2.854e-06	9.3614	30.5923	1871
Nrp2	ENSMUSG00000025969	1:62703285-62818695	protein_coding	+	33.03	1.723	0.3115	5.533	3.142e-08	3.221e-05	4.03247	13.7883	11842
Mfap1a	ENSMUSG00000068479	2:121491911-121506665	protein_coding	-	24.07	2.571	0.3844	6.69	2.23e-11	4.15e-08	1.82141	11.2339	4198
Gm25360	ENSMUSG00000094655	1:72226240-72226430	snRNA	+	124.6	2.743	0.2921	9.389	6.069e-21	2.823e-17	8.46649	58.025	191
Cux2	ENSMUSG00000042589	5:121856366-122050102	protein_coding	-	37.97	2.761	0.3257	8.477	2.309e-17	8.594e-14	2.54407	17.9347	10082
Gm25813	ENSMUSG00000064682	8:52336915-52337105	snRNA	-	98.1	3.589	0.3245	11.06	1.971e-28	1.834e-24	3.93562	48.435	191
