# Supplementary material for: Interleukin-33 Signaling Controls the Development of Iron-Recycling Macrophages
Source: Immunity. 2020 May 19;52(5):782–793.e5. doi: 10.1016/j.immuni.2020.03.006 (PMC7237885; doi:10.1016/j.immuni.2020.03.006)
Supplement: Table S4, Related to Figure 7 Motifs significantly enriched in accessible chromatin of splenocytes from wild-type (wt) and Il1rl1−/− (ko) mice — . [file mmc5.xlsx]

## Sheet: Table S4
only the first known motif identifed by Meme-Chip is given for each significantly enriched motif (E<0.05)
n.d. no motif detected in database
		motifs identified in accessible chromatin
All wt pre-RPM (not unique to pre-RPM or wt)		within 10kb of gene start sites	within 100kb of gene start sites
	all genes	Sfpi1, NEUROD1, KLF5, FOSL1, NFIC, Zic1, RFX4, Sox3, YY1	not analysed
	unchanged genes	Sfpi1, CTCF, KLF5, FOS::JUN, SP1, Hic1, CEBPG, E2F3	not analysed
	genes up in RPM (v pre-RPM)	CTCF, ZNF384, Sfpi1, Jundm2, Ascl2, FOXP1, ZNF384, USF2, Nr5a2, MEF2C, NRF1, SPDEF	Sfpi1, NEUROD1, KLF5, Sox7, FOSL2, ZNF384, ZNF384, Arnt, GMEB2, RARG
	genes down in RPM (v pre-RPM)	RREB1, Sfpi1, CTCF, KLF5, FOXP2, FOSL1, Creb3l2, KLF9, PPARg, E2F6	Sfpi1, KLF5, NEUROD1, FOS::JUN, ZNF384, Egr1, Klf1, Creb3l2, Zfp740, CREB3L1, HIC2, KLF13, NFIX
	genes up in wt pre-RPM (v ko pre-RPM)	IRF1, EWSR1-FLI1	SPIB, CTCF, SP1
	genes down in wt pre-RPM (v ko pre-RPM)	CPEB1	KLF9, CTCFL, SPIC
	genes up in pre-RPM (v mono)	SPIC, ZNF384, KLF5	Sfpi1, ZNF384, CTCF, KLF5, Klf1,FOSL1, Arnt, Zic2, YY2, PBX3, SIX2
	genes down in pre-RPM (v mono)	ZNF384, SPIC, CTCF, KLF1, SP2, NFIB	Elf3, CTCF, RUNX1, KLF5, RREB1, ZNF384, Arnt, ZNF263, FOS::JUN, MEF2C, HOMEZ, Tcfe2a, ZBTB7C, Zic3, HSF2, HOXD11, CREB1, Atf1, Gm397, GATA3, Rfx1, YY1, BHLHA15, SP2, Tcf7
		motifs identified in accessible chromatin
All ko pre-RPM (not unique to pre-RPM or ko)		within 10kb of gene start sites	within 100kb of gene start sites
	all genes	Sfpi1, CTCF, KLF5, FOSL1, Rarb, FOSL1::JUN, THAP1, Zic1, Spdef, Egr1, Plagl1, MEIS2, FOXO4	not analysed
	unchanged genes	Sfpi1, CTCF, KLF5, FOSL1, SP1, FOSL1::JUN, Zic1, RARA, Zbtb7b, THAP1, FOXO4	not analysed
	genes up in RPM (v pre-RPM)	CTCF, SPIC, Stat5a::Stat5b, KLF5, FOSL1, ZNF384, STAT3, Klf1, NRF1, NR4A2, PRDM4	Sfpi1, NEUROD1, KLF5, KLF4, FOSL2, ZNF384, IRF3, STAT3, VDR, Tcfe2a, Hoxc10, Egr1, NFIA, Zfp410, Gm397, Zic3, Srebf1, Nr2e1, MNX1
	genes down in RPM (v pre-RPM)	SPIC, CTCF, Klf1, SP1, ZNF384, STAT3, Hic1, E2F6, Esrra, MZF1	Sfpi1, KLF5, NEUROD1, KLF4, FOSL2, MEF2A, STAT3, ZNF384, Tcfe2a, T, MAFK, FOS::JUN, BHLHE22, IRF1, Pax6, Irf3
	genes up in wt pre-RPM (v ko pre-RPM)	Mtf1, EWSR1-FLI1, Zfx	Sfpi1, Jundm2, CTCFL, KLF5
	genes down in wt pre-RPM (v ko pre-RPM)	IRF1	Sfpi1, ZNF384
	genes up in pre-RPM (v mono)	SPIC, Gfi1b	Sfpi1, SPIC, FOSL1, KLF5, CTCF, Egr1, Pax2, Pou2f2, SMAD2::SMAD3::SMAD4, Tcfe2a, REST
	genes down in pre-RPM (v mono)	SPIC, RREB1, KLF5, NFIC:TLX1, RUNX1	Sfpi1, CTCFL, BHLHA15, KLF5, MEF2C, ETV3, TFEC, NEUROD1, Irf3, Tcfe2a, TBP, TP53, ELK1, VDR, ASCL1, Zscan4, ZIC4, Sox13, Plagl1, GCM1, DBP, GLIS2
		motifs identified in accessible chromatin
unique to wt pre-RPM (not in ko pre-RPM)		within 10kb of gene start sites	within 100kb of gene start sites
	all genes	Elf3, Foxg1, GATA3, RUNX1, KLF5, FOSL1, Rfx1, SP4, NEUROD1, MSC, VDR, SPDEF, TBX5, STAT3, ZNF263, Meis3, NHLH1, Zbtb3, NR4A1, KLF4, ZNF238, Barhl2, Arntl, JDP2, TCF7L1, SP1	Elf3, GATA3, Runx1, Arnt, KLF5, FOSL1, FOXJ3, SPDEF, RUNX1, TBX1, Rfx1, Tcfap2b, NFIC, ZNF263, ELF3, DUX4, CFEB3L1, Sox17, Zbtb3, REL, HNF4A, Neurog1, MZF1, Zfp740, Meis3, TBX4, E2F4, TCF7L1, TFCP2, Gm397, PAX5, HOXD12, NR4A2, Hic1, PRDM1, NEUROD1, EVX2, Foxd3, Irf3, NKX2-8, CPEB1, Ahr::Arnt, SOX10, MYBL1, FOXO3, YY1, Osr1, Glis2, SPDEF, SRY, EGR1, Pax2, Smad4, Foxj3, Sp100, SIX1, Rhox11, GCM2, H…
	unchanged genes	Elf3, NKX2-3, RREB1, GATA4, KLF1, KLF5, Rfx1, IRF3, STAT3, NHLH1, Foxl1, Tcfap2b, Tcfap2c, Meis3, FOSL1, ZNF263, ARNTL, TCF7L1	Elf3, RREB1, GATA3, RUNX1, HOXA9, Tcfap2c, NFIA, TEAD4, Tcf3, NFATC1, ZEB1, ONECUT2, Arnt, PITX1, Mafk, Gfi1, Sox17, Zfp410, RORC, FOXO3, MAFF, FOXB1, NFIA, ETV3, Sox12, RARG, KLF4, SOX10, TGIF2, Barhl1, ZNF238, POU6F2, Zfx, Zfp691, NFYA, GRHL1, Zscan4, Rfxdc2, Smad4, EBF1, Zic1, TCF4, Foxa2, NR2E1, Zfp691, TCF7L1, Rhox11, YY2, HMBOX1, Barhl1, Sox2, Nkx2-5, Irf3, Titf1, Sfpi1, PROX1, Irf5, FOSB::…
	genes up in RPM (v pre-RPM)	RREB1, Gata1	ETV6, Gata6, RUNX1, KLF5, RUNX1, PBX3, FOSL1, Foxd3
	genes down in RPM (v pre-RPM)	ZNF281, EWSR1-FLI1	ZNF263, Elf3, Gata4, RUNX1, SP4, EGR4, MZF1, Tcf1, Gcm1, RUNX2, CREB3, THAP1, HOXD11, KLF5, JUNB, CEBPA
	genes up in wt pre-RPM (v ko pre-RPM)	n.d.	ZNF263, TBX20
	genes down in wt pre-RPM (v ko pre-RPM)	n.d.	n.d.
	genes up in pre-RPM (v mono)	n.d.	Rarb, Gata5, SPIC, Klf12
	genes down in pre-RPM (v mono)	ZNF263, RREB1, ETV2, RUNX1, CREB3L1, GLI2, Gata5, TBX4, Sox15, USF2, FOS::JUN, Gfi1b	ZNF263, RREB1, ETV2, RUNX1, CREB3L1, GLI2, Gata5, TBX4, Sox15, USF2, FOS::JUND, Gfi1b
		motifs identified in accessible chromatin
unique to ko pre-RPM (not in wt pre-RPM)		within 10kb of gene start sites	within 100kb of gene start sites
	all genes	Sfpi1, Rarb, BHLHA15, KLF5, Tgif2, STAT3, FOXP1, CTCF, Nr5a2, JDP2, ZNF384, Nr5a2, ZIC4, NR4A2, THAP1, TBX1, E2F4, Pax2, MZF1, SOX18, GMEB2, NRF1, Hand1::Tcf3, PAX5, HOXA13, ETV5, MZF1, Zfp281, Klf1, Egr1, JUN::JUNB, REST, TAL1::TCF3, GLI2, Mafb, MZF1	Sfpi1, CTCFL, MAX::MYC, CTCF, ETV5, TFAP2B, THAP1, E2F2, MZF1, Srf, NR2F1, TBX15, ZBTB7C, Sfpi1, SP2, Gabpa, Irf3, HSF1, HLF, Gcm1, ZIC4, FOSL2, RUNX2, Gmeb1, Six6, Sox14, FOXO3, RELA, KLF4, Klf7, Zfp161, Nkx3-1, Zbtb3, Hand1::TCF3, EGR1, Irf4, Hic1, GRHL1, Meis3, NFIX, GCM1, Bcl6b, Rfxdc2, Rhox11, Hes1, Zfp187, GMEB2, TCF7L2, STAT1::STAT2, HIF1A, Osr1, FOXL1, Atoh1, NKX2-8, MYBL1, Zfp410, SIX1, …
	unchanged genes	Sfpi1, CTCFL, BHLHA15, ZBTB33, KLF5, STAT3, IRF2, Sfpi1, RUNX1, Sox7, FOS::JUND, Gmeb1, HIC2, NR4A1, E2F1, E2F4, RARG, DMRT3, JUN::JUNB, Irf3, Klf1, TBX20, FOXO3, Zic1, NKX2-8, MYCN, Cphx, Evx1, ZBTB49, Hand1::Tcf3	Sfpi1, NEUROD1, RUNX1, Plagl1, KLF5, FOS::JUN, Sox7, CREB3L1, SRY, Spdef, OTX1, ZNF263, MZF1, NFKB2, MAFF, PBX1, Irf3, NEUROD1, Zic3, MZF1, CTCF, Hbp1, Cebpb, SMAD3, Gata4, LBX2, FOXG1, THAP1, Plagl1, Zfp740, ESR1, ZIC1, PRDM1, Rfxdc2, POU3F3, RUNX3, HOXD8, RORA, Srf, TFEC, Zfp187, MEIS2, N2f2, Nr2e1, SMAD2::SMAD3::SMAD4, Zfp691, EBF1, Pax2, Sp100, YY2, SOX10, FOXO3, E2F4, Zbtb12, GLI2, NFAT5, Os…
	genes up in RPM (v pre-RPM)	CTCF, Jundm2, SpiB	BHLHA15, Sfpi1, CTCF, KLF5, ZNF306, KLF4, ZNF384, Sp4, VDR, ZNF384, Mafk, TFAP2A
	genes down in RPM (v pre-RPM)	BHLHA15, Tcf12, EWSR1-FLI1, Foxq1, RUNX1
	genes up in wt pre-RPM (v ko pre-RPM)	n.d.	BHLHA15, CTCF, Sfpi1
	genes down in wt pre-RPM (v ko pre-RPM)	n.d.	TWIST1
	genes up in pre-RPM (v mono)	CTCFL, Jundm2	Rarb, Jundm2, SPIC
	genes down in pre-RPM (v mono)	CTCF, Jundm2, ZNF263, SPIC, SOX13	BHLHA15, Sfpi1, CTCF, MAFK, MAX::MYC, TFAP2C, IRF8, KLF5, Spz1, Atf3, FOXO1
		motifs identified in accessible chromatin
All wt mono (not unique to mono or wt)		within 10kb of gene start sites	within 100kb of gene start sites
	all genes	Sfpi1, NEUROD1, KLF5, Klf1, FOSL1, ZNF263, ZNF384, RARG, HNF4A, Bcl6b, Sfpi1, Hic1	not analysed
	unchanged genes	Sfpi1, CTCF, Klf1, KLF5, IRF1, NR2F1, THAP1, ZIC4, Rfx3, SREBF2	not analysed
	genes up in RPM (v pre-RPM)	CTCFL, Sfpi1, SPIC, KLF5, Klf1, MEF2A, ZNF263, Id2, NHLH1, Tcfe2a, ZNF384, Zfp691	Sfpi1, CTCFL, Klf1, KLF5, FOS::JUN, Gm397, SP2, STAT3, TFAP2B, Zbtb3
	genes down in RPM (v pre-RPM)	SPIC, CTCF, SPIB, KLF4, KLF5, Hoxd13, ZNF384, FOSL1, STAT3, SPDEF	Sfpi1, RUNX1, NEUROD1, KLF5, FOSL2, ZNF384, Arnt, Tcfe2a, Zic2, TFAP2C, Zic2, Hic1, ZBTB7B, MAFG::NFE2L1, CEBPE
	genes up in wt pre-RPM (v ko pre-RPM)	not analysed	not analysed
	genes down in wt pre-RPM (v ko pre-RPM)	not analysed	not analysed
	genes up in pre-RPM (v mono)	SPIC, ZNF384, Klf1, KLF5, FOXC2	Sfpi1, Rarb, Klf1, KLF5, JUND, ZNF384, Tcfe2a, NEUROD1, Tcfap2b, Mixip, CTCF, BCL6B, RUNX1, MSC, ZIC1
	genes down in pre-RPM (v mono)	CTCFL, Elf3, IRF1, Klf1, KLF5, Gm397, KLF9	Elf3, CTCF, RUNX1, KLF5, ZNF384, ZNF263, Gfi1b, PBX2, Ascl2, RUNX1, Sox5, JDP2, TWIST1, MEF2C, Irf4, Osr2 (Gata3), Sox30, Pou2f2, Atf3, GRHL1, MAX::MYC, T, TEF, SOX10, RUNX3,
		motifs identified in accessible chromatin
All ko mono (not unique to mono or ko)		within 10kb of gene start sites	within 100kb of gene start sites
	all genes	Sfpi1, NEUROD1, KLF5, Klf1, Jundm2, Zfp740, SPDEF, Evx2, TBX4, E2F2, Nkx3-1, Six3, STAT1::STAT2, BATF::JUN, ZNF354C, JUND, Tfap2c, SRF	not analysed
	unchanged genes	Sfpi1, NEUROD1, KLF5, Klf1, ZNF263, ZNF384, Zfp740, Zfp691, ZNF354C, Tcfap2c	not analysed
	genes up in RPM (v pre-RPM)	CTCF, Sfpi1, KLF5, FOSL1, MEF2A, MAX::MYC, ZNF384, PPARG, ELF1	Sfpi1, NEUROD1, KLF5, FOSL2, Tcfe2a, ZNF384, Arnt, Nkx2-3, Zfp691
	genes down in RPM (v pre-RPM)	Sfpi1, CTCF, RREB1, KLF5, Sox7, FOSL1, STAT3, CTCF, MEF2C, CREB3, Tcfe2a	Sfpi1, RUNX1, NEUROD1, KLF5, FOSL1, CTCFL, ZNF384, SP8, MEF2C, MYCN, SPDEF, RUNX2, NFIX, CEBPE, ZIC4, Phox2b, NFKB2, NR2F1
	genes up in wt pre-RPM (v ko pre-RPM)	not analysed	not analysed
	genes down in wt pre-RPM (v ko pre-RPM)	not analysed	not analysed
	genes up in pre-RPM (v mono)	SPIC, CTCF, BHLHA15, KLF13, KLF5	Sfpi1, CTCF, BHLHA15, Klf1, KLF5, ZNF384, ZNF306, Mixip, RARA::RXRG, Egr1, Glis2, IRF4, NR4A2, Tcf12, PLAG1
	genes down in pre-RPM (v mono)	RREB1, Stat6, KLF5, CTCF	Elf3, CTCF, Jundm2, RUNX1, Sfpi1, KLF5, ZNF384, Creb3l2, Zfp691, Tp73, KLF4, KLF13, FOXP1, Pou2f2, USF1, ZEB1, RUNX1, YY1, JUN, Ascl2, SP1, MAX::MYC
		motifs identified in accessible chromatin
unique to wt mono (not in ko mono)		within 10kb of gene start sites	within 100kb of gene start sites
	all genes	BHLHA15, Sfpi1, RREB1, Gata6, KLF5, Irf3, MAX::MYC, Irf6, IRF1, Sox12, ZEB1, TBP, ZNF384, ZBTB7B, SIX2, BATF::JUN, POU3F2, Mafk, Spdef, MEIS3, FOSL1::JUND, Cutl1	Sfpi1, RUNX1, GATA3, FOSL1, KLF5, RREB1, KLF9, Meis2, Sp4, FOXJ3, TFAP2A, Nr5a2, Hix1, Lef1, Gfi1b, Pou6f1, Hand1::Tcf3, SRY, Hdx, MAFK, SPIC, Arnt, Nr2e1, RUNX2, HOXC11, TFDP1, GMEB2, FOXO4, NFATC2, RARA, Zfx, Sp100, RFX4, Bcl6b, TCF4, PROX1, FOSL2::JUNB, Pax2, SPDEF, Spz1, MYBL2, NFIA, Plagl1, VDR, LHX6, PAX2, TEAD2, Zfp187, Rfxdc2, Barhl1, MZF1, TFAP2C, RHOXF1, FOXB1, MYB TBX15, Rara, NKX2-8, …
	unchanged genes	CTCFL, BHLHA15, SPIC, Gata4, KLF5, IRF3, Lhx9, RORA, ZNF784, MEOX2	Elf3, RUNX1, CTCF, Gata4, NEUROD1, CTCF, Gfi1b, JUNB, Sp4, Foxa2, KLF5, Zfp691, Mafb, Atf1, E2F1, SMAD2::SMAD3::SMAD4, Sp4, Gapba, Zbtb7b, E2F4, Hoxc9, PPARA, PAX1, PITX1, NFIX, TBX1, HEY2, JUN, Nr2e1, SOX10, CTCF, ZBTB7B, Nkx3-1, Sox1, Hand1::Tcf3, YY1, Nr1h3::Rxra, GABPA, TBX4, TFAP2A, PRDM1, THAP1, SPDEF, GCM1, CPEB1, MAX::MYC, RUNX2, POU2F2, ETV6, Sox7, Klf1, ZIC1, ETV6, Gata5, GRHL1, NFATC2,…
	genes up in RPM (v pre-RPM)	ETV6, CTCF	Sfpi1, RREB1, Rarb, RUNX1, GATA2, Sox13, Tcfap2a, CTCF, Hic1, CTCF, RARG TBX21, KLF13, ATF4, DUX4
	genes down in RPM (v pre-RPM)	n.d.	CTCFL, Jundm2, Elf3, RUNX1, GATA5, ZBTB33, POU5F1P1, PRRX1, Arid3b, SP2, BATF::JUN
	genes up in wt pre-RPM (v ko pre-RPM)	not analysed	not analysed
	genes down in wt pre-RPM (v ko pre-RPM)	not analysed	not analysed
	genes up in pre-RPM (v mono)	n.d.	BHLHA15, SPIB
	genes down in pre-RPM (v mono)	RREB1	CEBPA, CTCF, EWSR1-FLI1, RUNX1, Sp4, Spz1, PLAG1, Gata1, Pparg::Rxra, EBF1, FOSL1::JUND, Zic3, Sfpi1, SCRT2, KLF5, MAFK, NKX3-1, MAF::NFE2, ZNF143, DMRT3, Irf3
		motifs identified in accessible chromatin
unique to ko mono (not in wt mono)		within 10kb of gene start sites	within 100kb of gene start sites
	all genes	Rarb, Jundm2, Sfpi1, KLF5, ZBTB33, MEF2A, THAP1, Tcfe2a, ZBTB7A, JUNB, Gmeb1, Irf3, RARG, FOXP1, CTCF, TBX21, JUN, ZNF384, Gata5, E2F1, Cutl1, Pou2f2, NRF1, Zic3, E2F4, MZF1, Sp4, YY2, LBX1, MYC, NR2C2, GLI2, ZNF263, MSC, Neurog1, ZNF713, Osr2, DMRT3, NEUROD1, Gm397	Sfpi1, NEUROD1, Klf1, RUNX1, CTCF, Foxc1, Tcfe2a, THAP1, RARG, ZBTB7A, Gmeb1, Irf3, TBX21, E2F1, Zic3, FOS::JUN, Hic1, Meis3, Gata5, LBX1, Tbp, E2F2, Zbtb3, FOSL1::JUN, GLI2, Cutl1, E2F4, Hand1::Tcf3, Rhox11, Gm397, TAL1::TCF3, Sox1, NKX2-8, YY2, Plagl1, DMRT3, ZNF354C, Osr2, MYCN, SIX2, MZF1, Ascl2, SMAD2::SMAD3::SMAD4, Egr1, ESR2, Hbp1, GCM1, EBF1, Nkx2-5, Pax6, Nkx3-1, Cphx, MZF1, Six3, RUNX3,…
	unchanged genes	CTCF, Jundm2, SPIB, KLF5, ZBTB33, CTCF, FOXP1, HIC2, SP2, Plagl1, MZF1, ESRRA, Pou2f2, MZF1, ZNF524, VDR, Arnt, Rfxdc2, HSFY2, TFE3, Zfx	Sfpi1, NEUROD1, RUNX1, KLF5, FOXC1, Tcfe2a, ZBTB33, Sp4, JUN::JUNB, ZBTB7A, E2F4, Pparg::Rxra, TBX1, CTCF, Sp4, MSC, Gmeb1, Pou2f2, FOXI1, ZNF263, Zfp161, NRF1, Zfx, CDX2, Tcfap2b, CEBPE, ELF3, Zfp410, SRY, Tcf12, Zic2, LMX1B, THAP1, HOXD13, YY2, Nkx2-5, MEF2A, Gata6, Tbp, Meis2, SREBF1, GCM1, Tbp, TBX2, NR2F1, RHOXF1, Nr1h3::Rxra, Foxg1, HLTF, Rhox11, HEY2, Smad4, TEAD1, SOX21, Hnf4a, HOMEZ, GAT…
	genes up in RPM (v pre-RPM)	CTCF, BHLHA15, SPIB	CTCFL, SPIC, BHLHA15, Klf1, ZBTB33, TCF4, NR4A2, MAX::MYC, POU2F2, FOXC2, Tcf12, ZNF384, NR2F1, Pou2f3
	genes down in RPM (v pre-RPM)	BHLHA15, CTCFL, Tfap2c, SP4	SPIC, Klf1, TAL1::TCF3, STAT3, JUNB, ZNF384, Rxra, Gm397, Pax6, RUNX1, T, DMRT3, Pou2f2, CENPB, VDR, ZNF306, Irx6, NKX2-8, SP1
	genes up in wt pre-RPM (v ko pre-RPM)	not analysed	not analysed
	genes down in wt pre-RPM (v ko pre-RPM)	not analysed	not analysed
	genes up in pre-RPM (v mono)	MAX::MYC, Rarb, ZNF263	CTCF, BHLHA15, Sfpi1, STAT3, JUNB
	genes down in pre-RPM (v mono)	CTCF	E2F3, SPIC, LHX2, MAX::MYC, Hbp1, Tcfap2c, ZNF263, Hbp1, Klf1, CUX1, PAX6, Pou2f2, SOX10, LEF1, FOS::JUND, Rhox11, ZNF384
		motifs identified in accessible chromatin
All wt RPM (not unique to RPM or wt)		within 10kb of gene start sites	within 100kb of gene start sites
	all genes	Sfpi1, NEUROD1, KLF5, Sox7, ZNF263, FOS::JUN, Arnt, Zic1, Zbtb3, Hic1, Nr1h3::Rxra, Egr1, TFAP2A, Irf5, Zic3, ESR2	not analysed
	unchanged genes	Sfpi1, NEUROD1, KLF5, Sox7, ZNF384, FOS::JUN, Nr1h3::Rxra, MXI1, Zic1, Zbtb3, Hic1, TFAP2A	not analysed
	genes up in RPM (v pre-RPM)	Sfpi1, SPIC, CTCF, KLF5, ZNF384, FOSL1, ZNF263	Sfpi1, KLF5, NEUROD1, ZNF384, FOS::JUN, KLF5, FOXP1, VDR, ASCL1, Mafb, Pou2f2, SMAD2::SMAD3::SMAD4, SP2, NKX2-8, Gabpa, Zbtb3
	genes down in RPM (v pre-RPM)	ZNF384, SPIC, CTCF, KLF5, KLF4, SOX10, Rfx1, Nkx2-6	Sfpi1, KLF5, NEUROD1, RREB1, ZNF263, FOS::JUN, ZNF384, KLF9, Nr5a2, PLAG1, GLI2, Klf7, TFAP2A, TBX4, FOXH1
	genes up in wt pre-RPM (v ko pre-RPM)	not analysed	not analysed
	genes down in wt pre-RPM (v ko pre-RPM)	not analysed	not analysed
	genes up in pre-RPM (v mono)	SPIC, KLF5, Foxa2	Sfpi1, SPIC, CTCF, KLF5, USF2, Klf1, MAFF, CDX2, Hic1, SP1, NR2C2, VDR, NFIL3
	genes down in pre-RPM (v mono)	RREB1, SPIC, SP2, KLF5, KLF9	Elf3, RREB1, CTCF, KLF5, ZNF384, FOSL2, MEF2A, NR4A2, RUNX1, TBP, Nr2f6, MAFF, TFE3, FOXI1, VDR, Irf3, NFATC1, Pou2f2, VDR, Nr2e3, REST, Stat5a::Stat5b, KLF9
		motifs identified in accessible chromatin
All ko RPM (not unique to RPM or ko)		within 10kb of gene start sites	within 100kb of gene start sites
	all genes	Sfpi1, NEUROD1, KLF5, ZNF384, E2F3, NHLH1, MAFF, ZIC4	not analysed
	unchanged genes	Sfpi1, NEUROD1, KLF5, GLI2, FOS::JUN, ZNF384, Nr5a2, Arnt, NR4A2, MAFF, E2F3, NHLH1	not analysed
	genes up in RPM (v pre-RPM)	ZNF384, Sfpi1, KLF5, FOS::JUN, SP1, Nr5a2, ELK1	Sfpi1, KLF5, NEUROD1, ZNF384, FOS::JUN, Nr5a2, HSF4, THAP1, Sfpi1, NKX2-3, Osr1, Hand1::Tcf3, PAX5, HSFY2, Lhx8
	genes down in RPM (v pre-RPM)	RREB1, SPIC, SP2, KLF5, NEUROD1, MEF2A, Klf1, ZNF384, Irx6, Zfp128	Sfpi1, NEUROD1, KLF5, KLF4, FOS::JUN, ZNF384, NFIL3, Nr5a2, Foxq1, SP1, TFE3, Rfx2, Nr1h3::Rxra
	genes up in wt pre-RPM (v ko pre-RPM)	not analysed	not analysed
	genes down in wt pre-RPM (v ko pre-RPM)	not analysed	not analysed
	genes up in pre-RPM (v mono)	SPIC	Sfpi1, ZNF384, Stat5a::Stat5b, Sox7, CTCF, KLF5, MEF2D, MAFF, MAX, FOS::JUN, NRF1
	genes down in pre-RPM (v mono)	SPIC, CTCF, KLF5	Sfpi1, CTCF, KLF5, ZNF384, SP1, PROX1, MAFF, MZF1, Sox4, NR4A2, Spdef, FOS::JUN, IRX5, GMEB2, MEIS1, YY2, RFX4, KLF16
		motifs identified in accessible chromatin
unique to wt RPM (not in ko RPM)		within 10kb of gene start sites	within 100kb of gene start sites
	all genes	Sfpi1, CTCFL, ZNF263, KLF5, ZNF354C, E2F2, POU5F1, SPDEF, Myf6, MAF::NFE2, RARA, RUNX2, SOX10, Gata1, ZBTB7A, Mafb, MESP1, Egr1, E2F8, JUN, CTCF, Myod1, Foxc1, Max, Sox3, Zfp187, HOXD13, Arx	Sfpi1, RUNX1, NEUROD1, FOS::JUN, KLF5, SPDEF, Arnt, Pou2f2, NR2C2, ZIC4, HOXB13, E2F6, FIGLA, FOSB::JUN, Nkx1-1, SPIB, SMAD2::SMAD3::SMAD4, RUNX3, Hoxd12, TFAP2B, NR2F1, Ar, ESRRA, IRF4, Irf5, THAP1, Zfp410, YY2, GMEB2, ZBTB7A, PAX5, Sp4, ARNT::HIF1A, MAFK, RORC, Pknox2, SPDEF, Foxj1, Nkx3-1, Gcm1, MYBL1, Tbp, EGR2, RFX4, Znf423, Zbtb3, FOXB1, Hic1, RHOXF1, Nr2e3, Sox2, ZNF524, GATA3, PROX1, Sox1…
	unchanged genes	ZNF263, Sfpi1, Foxg1, KLF5, NEUROD1, RUNX1, Sox8, ZNF354C, SPDEF, POU5F1, FOXK1, Foxq1, KLF9, BACH2, E2F8, KLF4, YY1, TBR1, ZNF384, Nr5a2	Elf3, NEUROD1, SPDEF, EWSR1-FLI1, USF1, RUNX1, SOX18, NRF1, Sp4, ZNF354C, BACH2, ETV3, SP1, ZIC4, TBX1, THAP1, CPEB1, Plagl1, Gcm1, JDP2, ESR2, Nr1h3::Rxra, NEUROD1, Tbp, FOXP1, Sfpi1, Nkx3-1, Tcf12, Hic1, E2F1, Egr1, Klf1, PLAG1, Sp4, E2F4, MEOX2, ZBTB7A, Myf6, GCM1, NFATC1, Hoxd12, SPDEF, NFYB, Myf6, MEIS3, PRDM4, TFAP2C, TBX4, Ddit3::Cebpa, Gmeb1, ISL2, GRHL1, XBP1, NRL, Titf1, Hes1, Rfx3, Gm3…
	genes up in RPM (v pre-RPM)	Jundm2, CTCF	Jundm2, CTCF, SPIC, SPIB, GATA3, Klf1, FOXP1, Pou2f2, ZNF384, YY2
	genes down in RPM (v pre-RPM)	Sfpi1, ZNF384	RREB1, CTCF, Jundm2, Elf3, Klf1, GATA3, RUNX1, USF1, E2F6, Arid3a, ZNF384, KLF9, JDP2
	genes up in wt pre-RPM (v ko pre-RPM)	not analysed	not analysed
	genes down in wt pre-RPM (v ko pre-RPM)	not analysed	not analysed
	genes up in pre-RPM (v mono)	n.d.	CTCF, ELK4, ZNF384
	genes down in pre-RPM (v mono)	RARA::RXRA, Otx1, Arid3a, TCF7L1, Pbx1, TFCP2, SPIC	RARG, ZNF263, RELA, USF1, GMEB2, Ar, KLF4, Zbtb7b, RUNX3, JUNB, MEOX2, Myb, Sfpi1, GCM1
		motifs identified in accessible chromatin
unique to ko RPM (not in wt RPM)		within 10kb of gene start sites	within 100kb of gene start sites
	all genes	Sfpi1, CTCFL, BHLHA15, FOXP1, KLF5, MAFF, SP2, CTCF, RARG, E2F6	Sfpi1, CTCFL, GLI2, KLF5, Mafb, FOXP1, ETV5, FOXH1, OTX1, Zic1, FOXK1, TFAP2C, Pou4f3, Ddit3::Cebpa, E2F2, Eomes, NKX3-2, TCF7L2, Esrra, ZIC1, Hic1, Mafk, Rhox11, Sfpi1, Rxra, NRF1, Gmeb1, NFYB, FOXJ3, USF2, POU3F1, Mtf1, Atf1, SOX10, NR4A2, POU1F1, Zbtb12, Bcl6, TEF, E2F4, GCM1, MEIS3, YY1, Egr1, NR1A4, PPARG, MGA, SMAD3, Sox7, MZF1, FOS::JUNB, GLI2, LHX6, MYBL2, NFATC1, Spz1, Ar, MZF1, IRC90081…
	unchanged genes	Sfpi1, NEUROD1, KLF5, GLI2, FOS::JUN, ZNF384, Nr5a2, Arnt, NR4A2, MAFF, E2F3, NHLH1	Sfpi1, CTCF, MAFF, KLF5, STAT3, TBX1, Tcfe2a, Sox1, CTCF, FOXO3, Gcm1, Myb, Otx1, VDR, CREB3L1, SOX10, Zfp161, MTF1, Tcfe2a, GRHL1, Vdr, SPDEF, SPDEF, NRL, Six4, NR4A2, SP2, RUNX1, NFATC2, ZNF524, Nr2f6, E2F8, ZNF740, Plagl1, POU5F1P1, Sp4, EGR4, RARA::RXRA, NKX2-3, TEAD4, ETV6, NFIA, RORC, Nkx2-5, Zfp161, MEIS1, STAT1::STAT2, Znf423, MZF1, Gm397, HIC2, JDP2, LHX6, Vdr, IRF5, Tbp, Hes1, MYF6, PAX…
	genes up in RPM (v pre-RPM)	CTCFL, BHLHA15, SpiC	SPIC, CTCF, BHLHA15, MTF1, ZNF384, KLF5, Mafb, TEAD2, MYC
	genes down in RPM (v pre-RPM)	CTCFL, BHLHA15, SpiC	BHLHA15, SPIC, KLF5, INSM1, Zfp740, SP4, ZBTB7B, Dobox4, Sp4, ZBTB33, Mafb, PRDM4, Egr1, YY1
	genes up in wt pre-RPM (v ko pre-RPM)	not analysed	not analysed
	genes down in wt pre-RPM (v ko pre-RPM)	not analysed	not analysed
	genes up in pre-RPM (v mono)	SPIC, Gm397	SPIC, Foxd3
	genes down in pre-RPM (v mono)	SPIB, RREB1	Sfpi1, CTCFL, ZBTB7C
